# Supplementary material for: Beyond Bullying, Aggression, Discrimination, and Social Safety: Development of an Integrated Negative Work Behavior Questionnaire (INWBQ)
Source: Int J Environ Res Public Health. 2023 Aug 11;20(16):6564. doi: 10.3390/ijerph20166564 (PMC10454399; doi:10.3390/ijerph20166564)
Supplement: Supplementary file 1 [file ijerph-20-06564-s001.zip]

Archive with 4 entries (4 files):
- Supplementary Table S1. 44 construct instruments 16 studies on digital NWB, and 32 studies on harm.pdf
- Supplementary Table S2. Dimension Material NWB, Subcategories Property and Displays, Ranking.xlsx
- Supplementary Table S3. Dimension Mental harm, Subcategory Temporarily mental complaints, Ranking.xlsx
- Supplementary Table S4. INWBQ.pdf
